# Supplementary material for: Mapping the Transition of Adolescents to Adult HIV Care: A Mixed-Methods Perspective from the Cape Town Metropole, South Africa
Source: Trop Med Infect Dis. 2024 Dec 24;10(1):5. doi: 10.3390/tropicalmed10010005 (PMC11768539; doi:10.3390/tropicalmed10010005)
Supplement: Supplementary file 1 [file tropicalmed-10-00005-s001.zip]

Archive with 1 entries (1 files):
- tropicalmed-3349299-supplementary.pdf
